# Supplementary material for: Multi-Omics Integration and Causal Inference Identify HSD17B1 as a Potential Nobiletin Target Linking Neurosteroid Metabolism to Alzheimer’s Disease
Source: Int J Mol Sci. 2026 May 25;27(11):4756. doi: 10.3390/ijms27114756 (PMC13256803; doi:10.3390/ijms27114756)
Supplement: Supplementary file 1 [file ijms-27-04756-s001.zip]

Archive with 1 entries (1 files):
- ijms-4243302-supplementary.pdf
